# Supplementary material for: The KASH5 protein involved in meiotic chromosomal movements is a novel dynein activating adaptor
Source: eLife. 2022 Jun 15;11:e78201. doi: 10.7554/eLife.78201 (PMC9242646; doi:10.7554/eLife.78201)
Supplement: Source data 1. [file elife-78201-data1.zip]

Archive with 22 entries (19 files):
- PDFs_Gels/
- PDFs_Gels/.DS_Store
- __MACOSX/
- __MACOSX/PDFs_Gels/
- __MACOSX/PDFs_Gels/._.DS_Store
- PDFs_Gels/Figure_6-supplement- source data 2.pdf
- __MACOSX/PDFs_Gels/._Figure_6-supplement- source data 2.pdf
- PDFs_Gels/Figure_2_source data-2.pdf
- __MACOSX/PDFs_Gels/._Figure_2_source data-2.pdf
- PDFs_Gels/Figure_6-source data 2.pdf
- __MACOSX/PDFs_Gels/._Figure_6-source data 2.pdf
- PDFs_Gels/Figure_1_supplement-source data-2.pdf
- __MACOSX/PDFs_Gels/._Figure_1_supplement-source data-2.pdf
- PDFs_Gels/Figure_1_supplement-source data-1.pdf
- __MACOSX/PDFs_Gels/._Figure_1_supplement-source data-1.pdf
- PDFs_Gels/Figure_4-source data 2.pdf
- __MACOSX/PDFs_Gels/._Figure_4-source data 2.pdf
- PDFs_Gels/Figure_3_supplement1-source data-2.pdf
- __MACOSX/PDFs_Gels/._Figure_3_supplement1-source data-2.pdf
- PDFs_Gels/Figure_1-source data-1.pdf
- __MACOSX/PDFs_Gels/._Figure_1-source data-1.pdf
- __MACOSX/._PDFs_Gels
